# Supplementary material for: Assessment of knowledge, practice, and status of food handlers toward Salmonella, Shigella, and intestinal parasites: A cross-sectional study in Tigrai prison centers, Ethiopia
Source: PLoS One. 2020 Nov 3;15(11):e0241145. doi: 10.1371/journal.pone.0241145 (PMC7608870; doi:10.1371/journal.pone.0241145)
Supplement: S1 File — (ZIP) [file pone.0241145.s001.zip]

Archive with 3 entries (3 files):
- Consent Form for prisoners.docx
- Protocol.docx
- Questionnaire.docx
